# Supplementary material for: The Preparation and Performance Study of Polyamide Film Based on PDA@MWCNTs/PVDF Porous Support Layer
Source: Molecules. 2024 Mar 25;29(7):1460. doi: 10.3390/molecules29071460 (PMC11013461; doi:10.3390/molecules29071460)
Supplement: Supplementary file 1 [file molecules-29-01460-s001.zip]

Archive with 1 entries (1 files):
- molecules-2834023-supplementary.pdf
